# Supplementary material for: Interactions of SNPs in Folate Metabolism Related Genes on Prostate Cancer Aggressiveness in European Americans and African Americans
Source: Cancers (Basel). 2023 Mar 10;15(6):1699. doi: 10.3390/cancers15061699 (PMC10046243; doi:10.3390/cancers15061699)
Supplement: Supplementary file 1 [file cancers-15-01699-s001.zip]

Archive with 1 entries (1 files):
- cancers-2237748-supplementary.pdf
